# Supplementary material for: Application of Carbon-Based Catalysts Derived from Ship Antifouling Paint Particles in Ultrasound-Fe2+/Peroxydisulfate Advanced Oxidation Process for Activated Sludge Reduction: A Pilot-Scale Study
Source: Toxics. 2026 Mar 28;14(4):292. doi: 10.3390/toxics14040292 (PMC13120440; doi:10.3390/toxics14040292)
Supplement: Supplementary file 1 [file toxics-14-00292-s001.zip]

Archive with 1 entries (1 files):
- toxics-4220646-supplementary.pdf
